# Supplementary material for: Overexpression of the Apple (Malus × domestica) MdERF100 in Arabidopsis Increases Resistance to Powdery Mildew
Source: Int J Mol Sci. 2021 May 27;22(11):5713. doi: 10.3390/ijms22115713 (PMC8197995; doi:10.3390/ijms22115713)
Supplement: Supplementary file 1 [file ijms-22-05713-s001.zip]

Archive with 1 entries (1 files):
- ijms-1211893-supplementary.pdf
